# Supplementary material for: Canine Transmissible Venereal Tumor: Anatomical Locations, Chemotherapy Response, and Epidemiological Aspects at a Veterinary Teaching Hospital in Brazil (2012–2022)
Source: Animals (Basel). 2025 Jun 6;15(12):1675. doi: 10.3390/ani15121675 (PMC12189747; doi:10.3390/ani15121675)
Supplement: Supplementary file 1 [file animals-15-01675-s001.zip]

Archive with 1 entries (1 files):
- Supplementary Materials S1.xlsx
