# Supplementary material for: Canine Transmissible Venereal Tumor: Anatomical Locations, Chemotherapy Response, and Epidemiological Aspects at a Veterinary Teaching Hospital in Brazil (2012–2022)
Source: Animals (Basel). 2025 Jun 6;15(12):1675. doi: 10.3390/ani15121675 (PMC12189747; doi:10.3390/ani15121675)
Supplement: Supplementary file 1 [file animals-15-01675-s001.zip › Supplementary Materials S1.xlsx]

## Sheet: CTVT DATA
Identification										Tumour Manifestations								Treatment and diagnosis
Case number	Date of birth	Diagnosis	Species	Breed	Weight (Kg)	Castration Status	Diagnostic date (day/month/year)	Age (years)	Sex	Genital	Lymph nodes	Ocular	Perianal	Cutaneous	Nasal	Oral	Others	1st Therapy	Chemotherapy sessions (number)	Clinical response to vincristine (VCOG, 2013)	Adjuvant therapy	Diagnostic method
1	2007-02-01	CTVT	Canine	Boxer	22.5		2012-07-11	5.44384	F	X								NR	NR	NR		Citology
2	2010-07-19	CTVT	Canine	Belgian Sheperd	30.0		2012-07-19	2.00274	F	X								NR	NR	NR		Citology
3	2010-07-30	CTVT	Canine	American Pit Bull Terrier	23.1		2012-09-07	2.10959	F	X					X			Vincristine sulfate	5	Complete remission		Citology
4	2002-07-21	CTVT	Canine	Mixed-breed	23.55		2012-07-21	10.0082	F	X								Vincristine sulfate	3	Complete remission		Citology
5	2012-05-23	CTVT	Canine	Boxer	23.0		2014-02-27	1.76712	F					X				Surgery	NR	NR		Citology
6	2009-01-01	CTVT	Canine	Labrador Retriever	28.0		2012-08-06	3.59726	F	X				X				Vincristine sulfate	4	Complete remission		Citology
7	2010-08-08	CTVT	Canine	Mixed-breed	10.5		2012-08-08	2.00274	M	X								Vincristine sulfate	NR	Complete remission		Citology
8	2009-08-16	CTVT	Canine	Mixed-breed	6.0		2012-08-16	3.00274	F	X								NR	NR	NR		Citology
9	2010-02-02	CTVT	Canine	Mixed-breed	9.8		2012-08-24	2.5589	F	X								Vincristine sulfate	6	Complete remission		Citology
10	2010-02-01	CTVT	Canine	Mixed-breed	24.5		2012-08-24	2.56164	F	X								NR	NR	NR		Citology
11	2006-02-02	CTVT	Canine	Mixed-breed	6.95		2012-08-29	6.57534	F	X								Vincristine sulfate	4	Complete remission		Citology
12	2009-02-02	CTVT	Canine	Mixed-breed	8.2		2012-09-01	3.58082	F	X								Vincristine sulfate	4	Complete remission		Citology
13	2003-10-03	CTVT	Canine	German Sheperd	35		2012-09-08	8.93973	M				X					NR	NR	NR		Citology
14	2011-04-12	CTVT	Canine	Mixed-breed	10		2016-03-16	4.93151	F	X								Vincristine sulfate	NR	Complete remission		Citology
15	2004-03-04	CTVT	Canine	German Sheperd	31		2013-03-04	9.00548	F	X								Surgery	NR	NR		Citology
16	2005-02-01	CTVT	Canine	Labrador Retriever	20		2013-03-13	8.11507	F	X								NR	NR	NR		Citology
17	2008-01-02	CTVT	Canine	Miniature Poodle	7		2013-03-22	5.22192	M	X								Vincristine sulfate	5	Complete remission		Citology
18	2003-04-15	CTVT	Canine	Mixed-breed	19.7		2013-04-15	10.0082	F	X								NR	NR	NR		Citology
19	2006-07-02	CTVT	Canine	Yorkshire Terrier	5.85		2013-06-14	6.95616	M						X			Vincristine sulfate	5	Complete remission		Citology
20	2008-03-02	CTVT	Canine	Mixed-breed	5		2013-04-26	5.15342	M	X								NR	NR	NR		Citology
21	Undetermined*	CTVT	Canine	Mixed-breed	20.35		2013-05-29	Undetermined*	M	X								Vincristine sulfate	3	Complete remission		Citology
22	2009-08-02	CTVT	Canine	Mixed-breed	15		2013-07-12	3.94521	M	X								NR	NR	NR		Citology
23	2004-04-19	CTVT	Canine	Shih-tzu	2.95		2013-07-19	9.25479	F	X								NR	NR	NR		Citology
24	2008-07-18	CTVT	Canine	Boxer	30.5		2013-07-19	5.00548	F	X								NR	NR	NR		Citology
25	2010-08-16	CTVT	Canine	Miniature Poodle	6.15		2013-07-31	2.9589	M	X								Vincristine sulfate	5	Complete remission		Citology
26	2010-03-29	CTVT	Canine	Mixed-breed	23		2013-08-19	3.39452	M	X	X							Vincristine sulfate	NR	Complete remission		Citology
27	2008-02-01	CTVT	Canine	Yorkshire Terrier	3.9		2013-09-19	5.63562	M						X			NR	NR	NR		Histopathology
28	2011-09-11	CTVT	Canine	Mixed-breed	11		2013-08-31	1.9726	F				X					Vincristine sulfate	4	Complete remission		Citology
29	Undetermined*	CTVT	Canine	Mixed-breed	4.1		2013-10-12	Undetermined*	F	X								NR	NR	NR		Citology
30	2009-11-01	CTVT	Canine	Miniature Poodle	6.95		2013-11-01	4.00274	F	X				X				Vincristine sulfate	NR	Complete remission		Citology
31	2013-03-12	CTVT	Canine	Yorkshire Terrier	3.7		2014-02-20	0.945205	M					X				NR	NR	NR		Citology
32	2012-11-13	CTVT	Canine	Mixed-breed	7.5		2015-04-16	2.42192	F							X		NR	NR	NR		Citology
33	2012-06-05	CTVT	Canine	Mixed-breed	17		2013-11-27	1.47945	F	X								Vincristine sulfate	4	Complete remission		Citology
34	2003-02-05	CTVT	Canine	Miniature Poodle	5.15		2013-12-09	10.8493	M	X								NR	NR	NR		Citology
35	Undetermined*	CTVT	Canine	MIniature Poodle	10		2013-12-13	Undetermined*	F	X								NR	NR	NR		Citology
36	2007-12-22	CTVT	Canine	MIniature Poodle	0.01		2013-12-31	6.03014	M	X								NR	NR	NR		Citology
37	2012-10-28	CTVT	Canine	Mixed-breed	12		2014-01-08	1.19726	F	X								Vincristine sulfate	5	Complete remission		Citology
38	2012-01-29	CTVT	Canine	Mixed-breed	15.7		2014-01-18	1.9726	F	X								Vincristine sulfate	4	Complete remission		Citology
39	Undetermined*	CTVT	Canine	Golden Retriever	19.8		2014-01-23	Undetermined*	M	X								Vincristine sulfate	NR	Complete remission		Citology
40	Undetermined*	CTVT	Canine	Mixed-breed	22.5		2014-04-07	Undetermined*	M	X								Vincristine sulfate	7	Complete remission		Citology
41	2010-07-09	CTVT	Canine	Mixed-breed	13		2014-06-26	3.96712	M	X								Vincristine sulfate	4	Complete remission		Citology
42	2008-08-11	CTVT	Canine	Mixed-breed	30		2014-07-11	5.91781	F	X								NR	NR	NR		Citology
43	Undetermined*	CTVT	Canine	Mixed-breed	6		2014-07-22	Undetermined*	F	X								Vincristine sulfate	4	Complete remission		Citology
44	Undetermined*	CTVT	Canine	Mixed-breed	17.4		2014-07-22	Undetermined*	F	X								Vincristine sulfate	4	Complete remission		Citology
45	2010-09-08	CTVT	Canine	English Pointer	36.65		2014-08-18	3.94521	F	X								Vincristine sulfate	5	Complete remission		Citology
46	2011-10-02	CTVT	Canine	Mixed-breed	6.45		2014-09-16	2.9589	F	X								Vincristine sulfate	4	Complete remission		Citology
47	2002-12-26	CTVT	Canine	Mixed-breed	20.15		2014-11-06	11.8712	M	X								Vincristine sulfate	4	Complete remission		Citology
48	Undetermined*	CTVT	Canine	Mixed-breed	11.4		2014-12-11	Undetermined*	M	X								Vincristine sulfate	4	Complete remission		Citology
49	2012-12-28	CTVT	Canine	Beagle	15		2015-03-26	2.2411	F	X								NR	NR	NR		Citology
50	2008-07-09	CTVT	Canine	Mixed-breed	NR		2016-08-14	8.10411	M	X				X				Vincristine sulfate	5	Stable disease	Surgery	Citology
51	2010-01-24	CTVT	Canine	German Pinscher	2.7		2015-01-21	4.99452	F	X								Vincristine sulfate	NR	Complete remission		Citology
52	2014-02-09	CTVT	Canine	Mixed-breed	9.5		2015-05-16	1.26301	F	X								NR	NR	NR		Citology
53	2001-06-05	CTVT	Canine	Miniature Poodle	7		2015-11-03	14.4219	F				X					Vincristine sulfate	NR	Complete remission		Citology
54	2012-04-11	CTVT	Canine	Boxer	22.5		2015-03-27	2.9589	M						X	X		Vincristine sulfate	5	Complete remission		Citology
55	Undetermined*	CTVT	Canine	Mixed-breed	11.3		2015-04-08	Undetermined*	M					X				Vincristine sulfate	NR	Complete remission		Citology
56	2013-10-06	CTVT	Canine	Mixed-breed	0.01		2015-04-13	1.51781	M	X								NR	NR	NR		Citology
57	Undetermined*	CTVT	Canine	Mixed-breed	3.2		2015-04-29	Undetermined*	F	X								Vincristine sulfate	4	Complete remission		Citology
58	2014-06-01	CTVT	Canine	Mixed-breed	11.1		2015-05-27	0.986301	F	X								Vincristine sulfate	4	Complete remission		Citology
59	Undetermined*	CTVT	Canine	Mixed-breed	7.3		2015-06-02	Undetermined*	F	X								NR	NR	NR		Citology
60	2014-06-08	CTVT	Canine	Mixed-breed	NR		2015-06-03	0.986301	M	X								NR	NR	NR		Citology
61	2008-08-09	CTVT	Canine	Mixed-breed	20		2015-07-04	6.90411	M	X								NR	NR	NR		Citology
62	2008-08-18	CTVT	Canine	Mixed-breed	19		2015-07-13	6.90411	M	X								NR	NR	NR		Citology
63	2005-10-01	CTVT	Canine	MIniature Poodle	10		2015-08-10	9.86301	F	X								Vincristine sulfate	4	Complete remission		Citology
64	2014-08-27	CTVT	Canine	Mixed-breed	7.7		2015-08-22	0.986301	F	X								NR	NR	NR		Citology
65	2013-10-02	CTVT	Canine	Mixed-breed	14		2015-09-22	1.9726	M	X								Vincristine sulfate	4	Complete remission		Citology
66	2013-02-07	CTVT	Canine	German Pinscher	8		2015-10-13	2.67945	M	X								Vincristine sulfate	NR	Complete remission		Citology
67	2010-11-12	CTVT	Canine	Mixed-breed	20		2015-10-17	4.93151	F	X								NR	NR	NR		Citology
68	2014-04-14	CTVT	Canine	Mixed-breed	12		2015-11-05	1.56164	F	X								Vincristine sulfate	3	Complete remission		Citology
69	2003-02-10	CTVT	Canine	Mixed-breed	6.6		2015-12-04	12.8219	F	X				X				Vincristine sulfate	4	Complete remission		Citology
70	2011-02-17	CTVT	Canine	Mixed-breed	35		2016-01-22	4.93151	M	X								Vincristine sulfate	4	Complete remission		Citology
71	2009-03-05	CTVT	Canine	Mixed-breed	23		2016-01-28	6.90411	M	X								Vincristine sulfate	6	Complete remission		Citology
72	2015-02-07	CTVT	Canine	Mixed-breed	15		2016-02-02	0.986301	F	X								Vincristine sulfate	5	Complete remission		Citology
73	2011-06-24	CTVT	Canine	Mixed-breed	NR		2016-02-26	4.67945	F	X								Vincristine sulfate	3	Complete remission		Citology
74	2014-03-12	CTVT	Canine	Mixed-breed	20		2016-02-16	1.93425	F	X							Mammary gland	Vincristine sulfate	3	Complete remission		Citology
75	2011-04-04	CTVT	Canine	Mixed-breed	12		2016-03-08	4.93151	F	X								Vincristine sulfate	3	Complete remission		Citology
76	Undetermined*	CTVT	Canine	Mixed-breed	23		2016-03-21	Undetermined*	F	X								Vincristine sulfate	5	Complete remission		Citology
77	2015-03-05	CTVT	Canine	Mixed-breed	17		2016-04-01	1.07671	M	X								NR	NR	NR		Citology
78	2015-05-17	CTVT	Canine	Mixed-breed	17		2016-05-13	0.991781	M						X	X		Vincristine sulfate	4	Complete remission		Citology
79	2013-06-29	CTVT	Canine	Golden Retriever	35		2016-06-14	2.96164	F	X								Vincristine sulfate	4	Complete remission		Citology
80	2011-08-16	CTVT	Canine	Mixed-breed	30		2016-07-20	4.93151	M	X								Vincristine sulfate	6	Partial remission	Surgery	Citology
81	Undetermined*	CTVT	Canine	Mixed-breed	15.5		2016-07-28	Undetermined*	F	X								Vincristine sulfate	4	Complete remission		Citology
82	2016-02-24	CTVT	Canine	Mixed-breed	11.6		2016-08-28	0.509589	M	X	X			X				Vincristine sulfate	6	Partial remission	Doxorubicin	Citology
83	2014-09-22	CTVT	Canine	Mixed-breed	9.65		2016-08-28	1.93425	F	X								Vincristine sulfate	3	Complete remission		Citology
84	2014-10-30	CTVT	Canine	Mixed-breed	14		2016-10-19	1.9726	F	X	X	X		X		X		NR	NR	NR		Citology
85	Undetermined*	CTVT	Canine	Mixed-breed	17		2017-02-13	Undetermined*	F	X								Vincristine sulfate	6	Partial remission	Surgery	Citology
86	2014-03-25	CTVT	Canine	Mixed-breed	12.1		2017-03-09	2.9589	F	X			X					NR	NR	NR		Citology
87	2013-03-30	CTVT	Canine	Mixed-breed	7.9		2017-01-28	3.83562	F	X							Uretra	Vincristine sulfate	6	Partial remission	Lomustine	Citology
88	Undetermined*	CTVT	Canine	Mixed-breed	NR		2017-03-30	Undetermined*	F	X								NR	NR	NR		Citology
89	2014-04-09	CTVT	Canine	MIniature Poodle	19		2017-03-24	2.9589	M	X								Vincristine sulfate	4	Stable disease	Surgery	Citology
90	2014-05-18	CTVT	Canine	Mixed-breed	26.7		2017-05-02	2.9589	F	X								Vincristine sulfate	4	Complete remission		Citology
91	2013-07-05	CTVT	Canine	Mixed-breed	12		2017-08-30	4.15616	F	X								Vincristine sulfate	6	Complete remission		Citology
92	2012-07-25	CTVT	Canine	Mixed-breed	17.1		2017-06-29	4.93151	M	X								Vincristine sulfate	4	Complete remission		Citology
93	Undetermined*	CTVT	Canine	Mixed-breed	15		2017-06-30	Undetermined*	F	X								Vincristine sulfate	6	Complete remission		Citology
94	2014-07-27	CTVT	Canine	Mixed-breed	17		2017-07-11	2.9589	F	X								Vincristine sulfate	4	Complete remission		Citology
95	2008-08-21	CTVT	Canine	Mixed-breed	11		2017-09-04	9.04384	F	X								NR	NR	NR		Citology
96	2017-09-21	CTVT	Canine	German pinscher	4		2017-09-21	Undetermined*	F	X				X				Vincristine sulfate	5	Complete remission		Citology
97	2016-07-03	CTVT	Canine	Mixed-breed	7.9		2017-12-01	1.4137	F								Bladder	Vincristine sulfate	7	Complete remission		Citology
98	2014-06-21	CTVT	Canine	Shih-tzu	9.9		2017-11-14	3.40274	F						X			Vincristine sulfate	5	Complete remission		Histopathology
99	2013-12-14	CTVT	Canine	Labrador Retriever	27		2017-11-28	3.9589	M						X	X		Vincristine sulfate	6	Complete remission		Citology
100	2014-01-10	CTVT	Canine	Golden Retriever	30		2017-12-20	3.94521	F	X								NR	NR	NR		Citology
101	Undetermined*	CTVT	Canine	Mixed-breed	11.6		2017-12-27	Undetermined*	F	X								NR	NR	NR		Citology
102	Undetermined*	CTVT	Canine	Mixed-breed	9.1		2018-02-02	Undetermined*	F	X								NR	NR	NR		Citology
103	2008-09-22	CTVT	Canine	Mixed-breed	10		2018-08-01	9.86301	M	X	X			X				Vincristine sulfate	5	Complete remission		Citology
104	Undetermined*	CTVT	Canine	Mixed-breed	11.8		2018-08-08	Undetermined*	F	X								Vincristine sulfate	4	Complete remission		Citology
105	2012-09-21	CTVT	Canine	Labrador Retriever	21		2018-08-21	5.91781	M	X								Vincristine sulfate	4	Complete remission		Citology
106	Undetermined*	CTVT	Canine	Mixed-breed	16.8		2018-08-22	Undetermined*	M	X								NR	NR	NR		Citology
107	Undetermined*	CTVT	Canine	Mixed-breed	17		2018-10-08	Undetermined*	F	X								Vincristine sulfate	NR	Complete remission		Citology
108	2016-06-04	CTVT	Canine	Mixed-breed	10		2018-11-21	2.46575	M	X								Vincristine sulfate	4	Complete remission		Citology
109	2012-01-19	CTVT	Canine	Mixed-breed	10.3		2018-12-13	6.90411	M	X								NR	NR	NR		Citology
110	2017-03-11	CTVT	Canine	Mixed-breed	NR		2019-03-01	1.9726	M	X				X				Vincristine sulfate	6	Complete remission		Citology
111	2016-03-28	CTVT	Canine	Mixed-breed	13.25		2019-03-15	2.96438	F			X					Central nervous sistem (forebrain)	Vincristine sulfate	6	Complete remission		Histopathology
112	2011-03-13	CTVT	Canine	Mixed-breed	6		2019-03-13	8.00548	M	X								NR	NR	NR		Citology
113	Undetermined*	CTVT	Canine	Mixed-breed	10		2019-05-02	Undetermined*	M	X								NR	NR	NR		Citology
114	2016-11-19	CTVT	Canine	Chow-chow	16		2019-05-08	2.46575	F	X								NR	NR	NR		Citology
115	2017-06-02	CTVT	Canine	Mixed-breed	9		2019-05-23	1.9726	F	X								Vincristine sulfate	6	Partial remission	Surgery	Citology
116	Undetermined*	CTVT	Canine	Mixed-breed	11		2019-08-09	Undetermined*	F	X								Vincristine sulfate	4	Complete remission		Citology
117	Undetermined*	CTVT	Canine	Mixed-breed	11.6		2019-12-05	Undetermined*	F	X								NR	NR	NR		Citology
118	2017-12-16	CTVT	Canine	Mixed-breed	10.1		2019-12-06	1.9726	M	X		X		X				Vincristine sulfate	3	Complete remission		Citology
119	2018-01-09	CTVT	Canine	Mixed-breed	14.65		2020-02-03	2.06849	F	X								Vincristine sulfate	4	Complete remission		Citology
120	2017-02-21	CTVT	Canine	Mixed-breed	9.1		2020-02-21	3	M						X	X		Vincristine sulfate	NR	Complete remission		Citology
121	2017-03-08	CTVT	Canine	Basset Hound	14.25		2020-02-21	2.9589	M	X								NR	NR	NR		Citology
122	Undetermined*	CTVT	Canine	Mixed-breed	13.5		2020-02-21	Undetermined*	M					X				Vincristine sulfate	4	Complete remission		Citology
123	2014-12-15	CTVT	Canine	Mixed-breed	13.9		2020-11-13	5.91781	F	X								Vincristine sulfate	4	Complete remission		Citology
124	2018-02-10	CTVT	Canine	Mixed-breed	21.5		2021-01-25	2.9589	M	X								Vincristine sulfate	6	Complete remission		Citology
125	2018-03-11	CTVT	Canine	Labrador Retriever	28.5		2021-02-23	2.9589	F	X								Vincristine sulfate	NR	Complete remission		Citology
126	2015-04-13	CTVT	Canine	German Sheperd	25		2021-04-06	5.9863	F	X								Vincristine sulfate	4	Complete remission		Citology
127	2014-06-11	CTVT	Canine	Mixed-breed	6.3		2021-07-06	7.07397	F	X								Vincristine sulfate	5	Complete remission		Citology
128	2020-12-13	CTVT	Canine	Shih-tzu	6.4		2021-12-14	1.00274	M	X								NR	NR	NR		Citology
129	2010-07-28	CTVT	Canine	Mixed-breed	16.65		2022-05-16	11.8082	F	X								Vincristine sulfate	5	Complete remission		Citology
130	2020-10-01	CTVT	Canine	Mixed-breed	20.5		2022-12-19	2.21644	F	X								Vincristine sulfate	3	Complete remission		Citology
131	2018-10-07	CTVT	Canine	Mixed-breed	23		2022-09-16	3.94521	M	X				X				Vincristine sulfate	5	Complete remission		Citology
CTVT: Canine transmissible venereal tumour; NR: Not reported; Undetermined*: Rescued dog; F: Female; M: Male; X: represents positive for the respective manifestation.
